# Supplementary material for: HIV-1 infections with multiple founders associate with the development of neutralization breadth
Source: PLoS Pathog. 2022 Mar 18;18(3):e1010369. doi: 10.1371/journal.ppat.1010369 (PMC8967031; doi:10.1371/journal.ppat.1010369)
Supplement: S1 Table — (CSV) [file ppat.1010369.s001.csv]

PIN	No.Sequences sampled before 42 days	No.Sequences sampled at 6 months	No.Sequences sampled at 1 yr	No.Sequences sampled at 2 yr	No.Sequences sampled at and after 3 yr
10066	20	10	NA	NA	NA
10203	20	10	NA	NA	NA
10204	10	NA	NA	30	NA
10220	20	10	NA	NA	30
10374	10	NA	NA	NA	NA
10428	20	10	NA	NA	NA
10435	20	9	NA	NA	NA
10463	20	10	NA	NA	NA
10502	10	NA	NA	NA	NA
10723	10	NA	NA	NA	NA
20115	12	NA	NA	NA	NA
20178	10	NA	NA	NA	30
20225	20	13	NA	NA	31
20233	10	NA	NA	NA	30
20245	20	10	NA	NA	NA
20263	61	11	NA	NA	NA
20314	20	11	NA	NA	NA
20337	20	10	60	NA	NA
20355	20	NA	NA	NA	30
20442	20	10	NA	NA	NA
20502	32	10	NA	NA	NA
20507	21	11	NA	NA	NA
20509	20	10	NA	30	NA
20511	20	10	30	NA	30
20573	10	NA	NA	NA	NA
20608	10	NA	NA	NA	NA
20631	10	10	NA	NA	30
20823	11	NA	NA	NA	NA
30112	20	10	NA	30	30
30124	20	10	NA	NA	30
30156	10	NA	NA	30	30
30190	20	11	30	NA	NA
30196	10	30	30	60	152
30243	10	NA	NA	NA	NA
30418	10	NA	NA	NA	NA
30486	40	NA	NA	NA	NA
30507	10	10	NA	NA	30
30585	10	NA	NA	NA	NA
30601	10	NA	NA	NA	NA
30715	10	NA	NA	NA	NA
30738	10	NA	NA	NA	NA
30812	20	10	NA	NA	NA
30859	10	NA	NA	NA	NA
30924	20	10	NA	NA	NA
40007	20	10	30	40	NA
40032	10	NA	NA	NA	NA
40061	31	10	NA	NA	NA
40067	10	NA	NA	NA	NA
40094	21	10	NA	30	30
40100	91	11	NA	NA	NA
40123	24	10	30	60	30
40134	10	NA	30	90	60
40139	9	NA	NA	NA	30
40168	20	10	NA	NA	NA
40195	10	NA	NA	NA	30
40211	10	NA	NA	NA	NA
40250	20	10	NA	NA	NA
40257	20	10	30	NA	NA
40265	27	10	NA	NA	30
40283	10	NA	NA	NA	NA
40353	20	10	NA	NA	NA
40363	21	10	30	30	NA
40435	10	NA	NA	NA	NA
40436	21	10	30	30	NA
40491	10	NA	NA	NA	NA
40503	10	NA	NA	NA	30
40511	20	10	NA	NA	30
40512	20	40	90	60	60
40577	20	10	30	NA	NA
40646	10	NA	NA	NA	NA
